# Supplementary material for: Novel Insights into the Ontogeny of Nestmate Recognition in Polistes Social Wasps
Source: PLoS One. 2014 May 7;9(5):e97024. doi: 10.1371/journal.pone.0097024 (PMC4013106; doi:10.1371/journal.pone.0097024)
Supplement: Table S1 — Aggressive response (Time spent biting the lure wasp). (XLSX) [file pone.0097024.s001.xlsx]

## Sheet: Feuil1
					first column = number of colony of origin
control					second, third and fourth columns = time (s) spent biting the lures by the experimental wasps
nest	lures presented
	alien1	alien2	nestmate
205	11	32	0
204	26	8	19
220	0	5	5
223	25	26	12
204	8	0	8
206	55	60	32
211	6	0	0
212	29	41	0
214	25	67	28
224	4	0	0
200	36	32	0
216	14	35	0
220	2	1	0
335	41	28	1
230	42	9	1
238	47	29	0
214	15	71	0
235	64	6	1
236	32	2	0
203	50	5	0
232	1	0	21
228	5	40	1
233	25	6	0
232	28	13	0
neutral
nest	lures presented
	alien1	alien2	nestmate
214	54	43	0
217	39	14	0
213	48	5	1
218	22	54	7
215	47	30	0
223	56	4	15
200	0	17	0
208	22	5	1
204	23	31	0
214	21	18	15
206	34	36	15
222	13	2	1
223	1	9	0
229	79	18	0
201	49	41	0
210	4	1	0
231	58	59	0
209	9	5	0
216	20	5	0
229	23	56	5
238	19	59	0
239	4	1	0
228	54	53	3
233	25	8	6
235	15	1	0
familiarized
nest	lures presented
	alien1	familiar	nestmate
200	4	35	0
206	14	0	0
207	2	5	0
202	73	61	0
210	60	35	2
211	10	25	0
216	74	31	7
218	29	58	5
202	19	9	0
201	0	18	0
223	6	32	6
225	9	0	0
210	10	4	1
229	35	70	45
238	49	45	15
231	55	0	0
240	49	9	0
230	0	0	0
203	9	19	0
240	21	14	4
232	10	24	1
203	2	6	0
236	3	9	1
233	3	24	0
234	3	3	0
226	0	16	0
